# Supplementary material for: Measures of Homozygosity and Relationship to Genetic Diversity in the Bearded Collie Breed
Source: Genes (Basel). 2025 Mar 27;16(4):378. doi: 10.3390/genes16040378 (PMC12026756; doi:10.3390/genes16040378)
Supplement: Supplementary file 1 [file genes-16-00378-s001.zip › TableS1.xlsx]

## Sheet: TableS1
Table S1. FROH for 23 Bearded Collie WGS variants (n = 5,349,886) compared to FROH for pruned variants (n = 242,880) using the PLINK function --indep 50 5 2. The same PLINK ROH parameters were used on both datasets except for the minimal number of SNPs to call an ROH calculated using a formula proposed by Lencz [54].
Dog ID	FROH for WGS	Total # of WGS variant ROH Segments	FROH for pruned WGS	Total # of Pruned WGS variant ROH Segments
BC1570	0.27	3171	0.17	399
BC1696	0.35	2739	0.16	359
BC1838	0.34	1977	0.18	405
BC1852	0.36	2041	0.22	427
BC1893	0.4	3239	0.26	517
BC1894	0.24	2894	0.14	344
BC1895	0.33	2553	0.19	394
BC1896	0.36	2520	0.21	407
BC1899	0.18	2245	0.1	266
BC1901	0.3	2203	0.14	322
BC1904	0.39	2927	0.17	426
BC1905	0.28	2279	0.14	348
BC1909	0.29	2469	0.14	320
BC1911	0.3	2366	0.15	352
BC1916	0.33	2373	0.15	355
BC1918	0.4	2927	0.18	433
BC1936	0.33	1991	0.17	368
BC1943	0.22	2343	0.1	258
BC1944	0.29	2251	0.13	316
BC1945	0.34	2215	0.16	344
BC1952	0.37	2105	0.21	419
BC0057	0.43	2975	0.23	489
BC0058	0.35	1951	0.2	400
Average	0.32 + 0.06	2,468 + 392	0.17 + 0.04	376 + 63
