# Supplementary material for: Measures of Homozygosity and Relationship to Genetic Diversity in the Bearded Collie Breed
Source: Genes (Basel). 2025 Mar 27;16(4):378. doi: 10.3390/genes16040378 (PMC12026756; doi:10.3390/genes16040378)
Supplement: Supplementary file 1 [file genes-16-00378-s001.zip › TableS2.xlsx]

## Sheet: TableS2
Table S2. Data generated from the pedigree analysis of 11,989 Bearded Collies. The colors (gray, blue, and orange) correlate to 5, 10, and all possible generations, respectively, in Figure 1.
Period	Count	Average Gen	Average Percent 5 Gen IC	Average Percent 10 Gen IC	Average Percent All Gen IC	Average Unique Ancestors
1950-9	331	7.1	15.3	15.3	15.3	20
1960-9	1457	11.3	15	15.8	15.8	44.7
1970-9	8060	15	13.1	19.7	19.7	78.6
1980-9	16674	18.3	10	23.2	23.2	124.2
1990-9	9475	21.8	8.8	26.1	26.2	183.9
2000-9	9475	24.9	8.7	27.5	28.8	263.4
2010-9	5274	27.9	5	23.9	29.1	426.2
2020-1	144	31.2	2.3	18.3	29.4	635.5
