# Supplementary material for: Measures of Homozygosity and Relationship to Genetic Diversity in the Bearded Collie Breed
Source: Genes (Basel). 2025 Mar 27;16(4):378. doi: 10.3390/genes16040378 (PMC12026756; doi:10.3390/genes16040378)
Supplement: Supplementary file 1 [file genes-16-00378-s001.zip › TableS3.xlsx]

## Sheet: TableS3
Table S3. Individual Bearded Collie SNP array data and WGS data for total autosomal variantsƗ, total length of ROH, average length of ROH, and number of ROH segments per dog.
Individual Bearded Collie	SNP Array ROH Total Length of Runs (kb)	WGS ROH Total Length of Runs (kb)	SNP Array ROH Avg Length of Runs (kb)	WGS ROH Avg Length of Runs (kb)	SNP Array Total ROH	WGS Total ROH
BC1570	824359	585804	7704.29	184.738	107	3171
BC1696	856934	766265	7651.2	279.761	112	2739
BC1838	772684	740888	7429.65	374.754	104	1977
BC1852	819572	800759	6353.27	392.337	129	2041
BC1893	955151	870420	7127.99	268.731	134	3239
BC1894	702278	533980	6160.34	184.513	114	2894
BC1895	743261	715460	6756.92	280.243	110	2553
BC1896	831622	785499	7845.49	311.706	106	2520
BC1899	615227	395905	5859.3	176.35	105	2245
BC1901	689861	663684	5896.25	301.264	117	2203
BC1904	957860	863383	8476.64	294.972	113	2927
BC1905	685758	626359	6015.42	274.84	114	2279
BC1909	690025	633161	5111.29	256.444	135	2469
BC1911	708605	653892	5714.56	276.37	124	2366
BC1916	768292	716460	6456.23	301.922	119	2373
BC1918	994417	891202	9123.09	304.476	109	2927
BC1936	743282	717814	6092.48	360.529	122	1991
BC1943	530422	472779	5412.47	201.784	98	2343
BC1944	682148	644242	6036.7	286.203	113	2251
BC1945	790029	745693	6930.08	336.656	114	2215
BC1952	839242	817165	7112.22	388.202	118	2105
BC0057	1010990	942226	9275.11	316.714	109	2975
BC0058	768032	760635	7111.4	389.869	108	1951
Ɨ Variants for analysis: SNP array = 158,378, WGS = 5,349,886
