# Supplementary material for: Measures of Homozygosity and Relationship to Genetic Diversity in the Bearded Collie Breed
Source: Genes (Basel). 2025 Mar 27;16(4):378. doi: 10.3390/genes16040378 (PMC12026756; doi:10.3390/genes16040378)
Supplement: Supplementary file 1 [file genes-16-00378-s001.zip › TableS4.xlsx]

## Sheet: TableS4
Table S4. FROH for SNP array data for 244 Bearded Collies. FROH for WGS data for the 23 Bearded Collies is noted for comparison.
Dog ID	SNP FROH	WGS FROH
BC0003	0.298	n/a
BC0006	0.297	n/a
BC0013	0.347	n/a
BC0015	0.23	n/a
BC0018	0.344	n/a
BC0020	0.25	n/a
BC0023	0.267	n/a
BC0025	0.347	n/a
BC0028	0.39	n/a
BC0029	0.36	n/a
BC0030	0.328	n/a
BC0031	0.254	n/a
BC0035	0.165	n/a
BC0037	0.221	n/a
BC0038	0.226	n/a
BC0039	0.251	n/a
BC0041	0.293	n/a
BC0042	0.279	n/a
BC0046	0.279	n/a
BC0049	0.266	n/a
BC0053	0.276	n/a
BC0055	0.272	n/a
BC0057	0.458	0.43
BC0058	0.349	0.35
BC0066	0.246	n/a
BC0067	0.262	n/a
BC0068	0.298	n/a
BC0069	0.289	n/a
BC0073	0.422	n/a
BC0074	0.29	n/a
BC0077	0.242	n/a
BC0081	0.344	n/a
BC0084	0.402	n/a
BC0085	0.353	n/a
BC0087	0.354	n/a
BC0089	0.372	n/a
BC0093	0.502	n/a
BC0094	0.246	n/a
BC0095	0.302	n/a
BC0098	0.333	n/a
BC0100	0.269	n/a
BC0105	0.394	n/a
BC0111	0.295	n/a
BC0116	0.271	n/a
BC0117	0.292	n/a
BC0124	0.221	n/a
BC0125	0.223	n/a
BC0131	0.225	n/a
BC0174	0.321	n/a
BC0189	0.283	n/a
BC0206	0.321	n/a
BC0208	0.257	n/a
BC0213	0.249	n/a
BC0278	0.332	n/a
BC0282	0.216	n/a
BC0391	0.303	n/a
BC0396	0.353	n/a
BC0422	0.381	n/a
BC0455	0.266	n/a
BC0526	0.273	n/a
BC0563	0.257	n/a
BC0587	0.238	n/a
BC0602	0.345	n/a
BC0608	0.347	n/a
BC0621	0.246	n/a
BC0648	0.272	n/a
BC0660	0.307	n/a
BC0664	0.269	n/a
BC0708	0.364	n/a
BC0710	0.392	n/a
BC0711	0.31	n/a
BC0781	0.283	n/a
BC0783	0.292	n/a
BC0852	0.227	n/a
BC0895	0.299	n/a
BC0926	0.334	n/a
BC0935	0.368	n/a
BC0945	0.385	n/a
BC0947	0.281	n/a
BC0948	0.26	n/a
BC0950	0.261	n/a
BC0951	0.291	n/a
BC0953	0.351	n/a
BC0955	0.299	n/a
BC0968	0.34	n/a
BC0972	0.304	n/a
BC1.271.1	0.358	n/a
BC1.271.14	0.338	n/a
BC1.271.23	0.295	n/a
BC1.271.24	0.232	n/a
BC1.271.29	0.247	n/a
BC1.271.3	0.32	n/a
BC1.271.32	0.305	n/a
BC1.271.34	0.305	n/a
BC1.271.35	0.351	n/a
BC1.271.36	0.28	n/a
BC1.271.37	0.268	n/a
BC1.271.38	0.369	n/a
BC1.271.39	0.342	n/a
BC1.271.4	0.377	n/a
BC1.271.45	0.392	n/a
BC1.271.46	0.355	n/a
BC1.271.47	0.324	n/a
BC1.271.5	0.316	n/a
BC1.271.51	0.32	n/a
BC1.271.53	0.37	n/a
BC1.271.54	0.304	n/a
BC1.271.55	0.265	n/a
BC1.271.57	0.329	n/a
BC1.271.6	0.391	n/a
BC1.271.7	0.25	n/a
BC1.271.8	0.319	n/a
BC1.271.9	0.23	n/a
BC1009	0.235	n/a
BC1033	0.34	n/a
BC1034	0.308	n/a
BC1040	0.332	n/a
BC1067	0.322	n/a
BC1068	0.262	n/a
BC1069	0.298	n/a
BC1072	0.318	n/a
BC1084	0.323	n/a
BC1085	0.267	n/a
BC1154	0.334	n/a
BC1168	0.335	n/a
BC1232	0.347	n/a
BC1285	0.289	n/a
BC1336	0.31	n/a
BC1337	0.263	n/a
BC1370	0.246	n/a
BC1376	0.261	n/a
BC1397	0.348	n/a
BC1402	0.378	n/a
BC1419	0.234	n/a
BC1421	0.286	n/a
BC1423	0.303	n/a
BC1425	0.375	n/a
BC1472	0.343	n/a
BC1474	0.388	n/a
BC1510	0.315	n/a
BC1519	0.371	n/a
BC1534	0.282	n/a
BC1559	0.356	n/a
BC1564	0.352	n/a
BC1569	0.507	n/a
BC1570	0.374	0.27
BC1573	0.394	n/a
BC1574	0.366	n/a
BC1591	0.316	n/a
BC1626	0.388	n/a
BC1640	0.314	n/a
BC1646	0.285	n/a
BC1664	0.348	n/a
BC1689	0.31	n/a
BC1696	0.387	0.35
BC1715	0.285	n/a
BC1718	0.279	n/a
BC1721	0.302	n/a
BC1742	0.213	n/a
BC1763	0.319	n/a
BC1776	0.278	n/a
BC1789	0.255	n/a
BC1791	0.233	n/a
BC1792	0.35	n/a
BC1807	0.322	n/a
BC1822	0.265	n/a
BC1834	0.251	n/a
BC1835	0.318	n/a
BC1838	0.349	0.34
BC1852	0.37	0.36
BC1862	0.34	n/a
BC1864	0.259	n/a
BC1873	0.242	n/a
BC1887	0.331	n/a
BC1892	0.401	n/a
BC1893	0.432	0.4
BC1894	0.318	0.24
BC1895	0.336	0.33
BC1896	0.377	0.36
BC1897	0.512	n/a
BC1899	0.278	0.18
BC1901	0.311	0.3
BC1902	0.375	n/a
BC1903	0.387	n/a
BC1904	0.433	0.39
BC1905	0.311	0.28
BC1906	0.314	n/a
BC1907	0.356	n/a
BC1908	0.377	n/a
BC1909	0.312	0.29
BC1911	0.32	0.3
BC1913	0.378	n/a
BC1916	0.349	0.33
BC1918	0.451	0.4
BC1936	0.337	0.33
BC1941	0.277	n/a
BC1943	0.239	0.22
BC1944	0.308	0.29
BC1945	0.357	0.34
BC1946	0.369	n/a
BC1952	0.381	0.37
BCS0003	0.204	n/a
BCS0007	0.337	n/a
BCS0008	0.304	n/a
BCS0012	0.348	n/a
BCS0017	0.295	n/a
BCS0019	0.271	n/a
BCS0033	0.27	n/a
BCS0037	0.3	n/a
BCS0040	0.3	n/a
BCS0041	0.33	n/a
BCS0042	0.254	n/a
BCS0047	0.365	n/a
BCS0048	0.355	n/a
BCS0049	0.262	n/a
BCS0050	0.277	n/a
BCS0051	0.311	n/a
PC032	0.287	n/a
PC060	0.304	n/a
PC063	0.22	n/a
PC070	0.262	n/a
PC071	0.268	n/a
PC079	0.295	n/a
PC089	0.383	n/a
PC100	0.232	n/a
PC115	0.35	n/a
PC117	0.283	n/a
PC140	0.236	n/a
PC146	0.32	n/a
PC150	0.387	n/a
PC159	0.275	n/a
PC167	0.368	n/a
PC206	0.265	n/a
PC233	0.367	n/a
PC238	0.368	n/a
PC239	0.307	n/a
PC240	0.317	n/a
PC250	0.325	n/a
PC258	0.331	n/a
PC288	0.321	n/a
PC305	0.377	n/a
PC331	0.359	n/a
PC372	0.281	n/a
PC375	0.315	n/a
n/a = not applicable/not done
