# Supplementary material for: Measures of Homozygosity and Relationship to Genetic Diversity in the Bearded Collie Breed
Source: Genes (Basel). 2025 Mar 27;16(4):378. doi: 10.3390/genes16040378 (PMC12026756; doi:10.3390/genes16040378)
Supplement: Supplementary file 1 [file genes-16-00378-s001.zip › TableS5.xlsx]

## Sheet: TableS5
Table S5. FROH for SNP array data and WGS variants averaged across breeds. SNP array PLINK files were downloaded from the Dryad Digital Repository [28–37], the Lupa consortium [38] and WGS data was accessed from the Dog Biomedical Variant Database Consortium (DBVDC) [43].
BREED	SNP Total Dogs	SNP FROH	WGS Total Dogs	WGS FROH
Affenpinscher	n/a	n/a	1	0.256
Airedale Terrier	n/a	n/a	3	0.440667
Alaskan Malamute	n/a	n/a	3	0.220333
Alpine Dachsbracke	n/a	n/a	2	0.219
American Bulldog	n/a	n/a	2	0.3385
American Eskimo Dog	33	0.170121	n/a	n/a
American Staffordshire Terrier	n/a	n/a	3	0.318667
Australian Cattle Dog	n/a	n/a	6	0.197667
Australian Shepherd	n/a	n/a	2	0.237
Australian Terrier	n/a	n/a	1	0.19
Basenji	n/a	n/a	7	0.253286
Basset Hound	n/a	n/a	6	0.2925
Bavarian Mountain Scent Hound	n/a	n/a	1	0.166
Beagle	n/a	n/a	10	0.2102
Belgian Malinois	168	0.144542	9	0.170444
Belgian Sheepdog	42	0.307976	2	0.326
Belgian Tervuren	98	0.243163	n/a	n/a
Berger des Pyrenees	n/a	n/a	3	0.216667
Berger Picard	n/a	n/a	1	0.478
Bernese Mountain Dog	n/a	n/a	2	0.2975
Bichon Frise	65	0.166031	4	0.16725
Black Russian Terrier	n/a	n/a	1	0.277
Bloodhound	n/a	n/a	1	0.291
Border Collie	23	0.175957	41	0.204537
Border Terrier	25	0.36964	1	0.375
Boxer	40	0.425425	1	0.336
Brittany Spaniel	51	0.230373	1	0.14
Brussels Griffon	n/a	n/a	3	0.247
Bull Terrier	n/a	n/a	4	0.489
Bulldog	n/a	n/a	1	0.439
Bullmastiff	n/a	n/a	2	0.3615
Cairn Terrier	n/a	n/a	3	0.298
Cane Corso	n/a	n/a	6	0.173
Cardigan Welsh Corgi	n/a	n/a	1	0.404
Cavalier King Charles Spaniel	69	0.383043	4	0.23425
Central Asian Shepherd	n/a	n/a	1	0.005
Chihuahua	32	0.100906	8	0.172125
Chinese Crested	n/a	n/a	1	0.401
Chinese Shar-Pei	105	0.165648	n/a	n/a
Chow Chow	n/a	n/a	2	0.2405
Clumber Spaniel	n/a	n/a	1	0.364
Cocker Spaniel	28	0.251393	1	0.164
Collie	n/a	n/a	6	0.4365
Curly-Coated Retriever	n/a	n/a	5	0.3428
Dachshund	81	0.185543	7	0.202143
Dalmatian	n/a	n/a	3	0.216333
Dandie Dinmont Terrier	n/a	n/a	1	0.291
Doberman Pinscher	64	0.452266	5	0.384
Dogue De Bordeaux	n/a	n/a	5	0.3092
Dutch Shepherd	n/a	n/a	1	0.253
Elo	n/a	n/a	1	0.156
English Bulldog	n/a	n/a	1	0.406
English Cocker Spaniel	n/a	n/a	3	0.331667
English Pointer	n/a	n/a	1	0.159
English Setter	47	0.250617	n/a	n/a
Entlebucher Mountain Dog	n/a	n/a	8	0.402625
Euraiser	n/a	n/a	2	0.1775
Field Spaniel	n/a	n/a	2	0.364
Finnish Lapphund	47	0.123064	1	0.142
Flat-Coated Retriever	n/a	n/a	3	0.313333
French Bulldog	n/a	n/a	5	0.226
German Shepherd Dog	586	0.347998	19	0.340842
German Shorthaired Pointer	n/a	n/a	2	0.14
German Spitz	n/a	n/a	1	0.082
German Wirehaired Pointer	n/a	n/a	1	0.238
Golden Retriever	803	0.256786	13	0.275077
Gordon Setter	229	0.196734	n/a	n/a
Great Dane	n/a	n/a	2	0.298
Great Pyrenees	n/a	n/a	2	0.2175
Greater Swiss Mountain Dog	n/a	n/a	7	0.357
Greyhound	20	0.2954	7	0.299429
Havanese	n/a	n/a	3	0.205667
Heideterrier	n/a	n/a	1	0.144
Hovawart	n/a	n/a	3	0.333333
Irish Terrier	n/a	n/a	3	0.269
Irish Wolfhound	n/a	n/a	3	0.315
Italian Greyhound	n/a	n/a	3	0.251667
Jack Russell Terrier	16	0.083375	9	0.132111
Jagd Terrier	n/a	n/a	2	0.28
Japanese Chin	n/a	n/a	1	0.387
Kerry Blue Terrier	n/a	n/a	2	0.3255
Kromfohrlander	n/a	n/a	1	0.449
Labrador Retriever	1048	0.208678	11	0.217636
Lagotto Romagnolo	n/a	n/a	10	0.1759
Landseer	n/a	n/a	1	0.31
Leonberger	n/a	n/a	53	0.289302
Maltese	90	0.189078	n/a	n/a
Mastiff	n/a	n/a	3	0.274667
Miniature Bull Terrier	n/a	n/a	2	0.4385
Miniature Poodle	n/a	n/a	6	0.192667
Miniature Schnauzer	n/a	n/a	23	0.345174
Newfoundland	70	0.261957	2	0.2
Norwich Terrier	n/a	n/a	4	0.36375
Nova Scotia Duck Tolling Retriever	150	0.251887	1	0.254
Old English Sheepdog	n/a	n/a	1	0.266
Papillon	n/a	n/a	3	0.253
Pekingese	n/a	n/a	1	0.389
Pembroke Welsh Corgi	n/a	n/a	2	0.3005
Petit Basset Griffon Vendeen	n/a	n/a	5	0.301
Pomeranian	24	0.158292	4	0.1755
Poodle (type not defined)	84	0.163488	21	0.194524
Portuguese Podengo	n/a	n/a	1	0.112
Portuguese Pointer	n/a	n/a	1	0.013
Portuguese Water Dog	n/a	n/a	9	0.251333
Pug	20	0.36955	22	0.418045
Redbone Coonhound	23	0.12613	n/a	n/a
Rhodesian Ridgeback	213	0.260958	5	0.2656
Rottweiler	20	0.3432	10	0.3209
Saint Bernard	n/a	n/a	3	0.192333
Saluki	n/a	n/a	4	0.197
Samoyed	33	0.291394	1	0.31
Sardinian Shepherd Dog	n/a	n/a	1	0.139
Schipperke	24	0.19675	n/a	n/a
Scottish Deerhound	n/a	n/a	3	0.430667
Scottish Terrier	n/a	n/a	5	0.332
Shetland Sheepdog	n/a	n/a	5	0.3222
Shiba Inu	30	0.242733	n/a	n/a
Shih Tzu	n/a	n/a	3	0.243667
Siberian Husky	n/a	n/a	5	0.1552
Skye Terrier	n/a	n/a	1	0.346
Sloughi	n/a	n/a	3	0.153
Soft Coated Wheaten Terrier	n/a	n/a	11	0.423545
Spanish Water Dog	n/a	n/a	1	0.102
Stabyhoun	n/a	n/a	2	0.3315
Staffordshire Bull Terrier	n/a	n/a	1	0.257
Standard Poodle	238	0.222735	2	0.2725
Standard Schnauzer	n/a	n/a	1	0.318
Swedish Elkhound	n/a	n/a	2	0.165
Swedish Vallhund	n/a	n/a	3	0.258667
Tibetan Mastiff	n/a	n/a	10	0.0674
Tibetan Terrier	n/a	n/a	2	0.2095
Vizsla	40	0.187025	2	0.2925
Weimaraner	26	0.371231	2	0.245
Welsh Springer Spaniel	n/a	n/a	4	0.32025
West Highland White Terrier	65	0.3282	23	0.313304
Whippet	121	0.307008	4	0.2185
White Shepherd	51	0.290098	2	0.2695
Yorkshire Terrier	n/a	n/a	65	0.139077
n/a = not applicable
