# Supplementary material for: Measures of Homozygosity and Relationship to Genetic Diversity in the Bearded Collie Breed
Source: Genes (Basel). 2025 Mar 27;16(4):378. doi: 10.3390/genes16040378 (PMC12026756; doi:10.3390/genes16040378)
Supplement: Supplementary file 1 [file genes-16-00378-s001.zip › TableS6.xlsx]

## Sheet: TableS6
Table S6. The highest ROH SNP windows overlapping between the Bearded Collie cohort (n = 244) and the mixed breed cohort (n = 1,171). Ensembl gene names and positions (bp) of the SNPs are based on the CanFam3.1 reference genome, a dash indicates an intergenic region.
Window Number	CFA	Overlapping Window Start Position (bp)	Overlapping Window End Position (bp)	Total Bearded Collies	BC Percent	Total Mixed Breed	Mixed Percent	Ensembl genes in the overlapping region
16	6	1547430	1647329	162	66.4	265	22.6	CALN1
12	8	1170724	1270600	234	95.9	498	42.5	FBLN5, TRIP11
33	13	3235226	3335193	212	86.9	373	31.9	GRHL2
33	14	3241940	3341797	143	58.6	405	34.6	LRGUK, EXOC4
40	18	3949299	4049228	119	48.8	593	50.6	-
25	21	2428048	2527898	167	68.4	405	34.6	-
29	25	2915786	3015606	208	85.2	389	33.2	TRPC4
16	30	1501201	1601189	160	65.6	458	39.1	RYR3, ENSCAFG00000046729 (pseudogene)
17	30	1601190	1701178	160	65.6	458	39.1	-
