# Supplementary material for: Measures of Homozygosity and Relationship to Genetic Diversity in the Bearded Collie Breed
Source: Genes (Basel). 2025 Mar 27;16(4):378. doi: 10.3390/genes16040378 (PMC12026756; doi:10.3390/genes16040378)
Supplement: Supplementary file 1 [file genes-16-00378-s001.zip › TableS7.xlsx]

## Sheet: TableS7
Table S7. SNP FST values greater than 0.75 for Bearded Collie (n = 244) relative to mixed breed (n = 1,171). Ensembl gene names and positions (bp) of the SNPs are based on the CanFam3.1 reference genome, a dash indicates an intergenic region, and lncRNA genes are labeled purple.
CFA	Position (bp)	SNP Name	Total number of dogs compared	FST	Ensembl Genes
8	7262082	BICF2P1167655	1404	0.94018	-
8	6361901	BICF2P1256259	1414	0.917677	-
27	36340956	BICF2P1266936	1415	0.855918	CLEC2D
19	48326826	BICF2G630255012	1415	0.841932	-
19	37054171	BICF2P106786	1414	0.840551	-
1	109095139	BICF2S23420065	1414	0.837454	AP2S1
19	48374663	BICF2G630254957	1415	0.837163	-
19	48430622	BICF2G630254863	1413	0.834004	ENSCAFG00000033657
19	48296142	BICF2G630255072	1415	0.832282	-
1	108754763	BICF2S23423051	1414	0.819682	SAE1
19	32276575	BICF2G63052877	1415	0.812613	-
19	32194482	BICF2G63052750	1415	0.810989	-
13	8391652	BICF2P1389702	1415	0.810843	-
1	116357251	BICF2S23237407	1411	0.809904	ZNF567
19	32283607	BICF2G63052884	1414	0.807157	-
10	50928806	BICF2P1369939	1415	0.805735	FSHR
19	40774941	BICF2S2298908	1415	0.798832	-
15	15794884	BICF2G630441142	1415	0.795343	RNF220
27	36315790	BICF2P1283518	1413	0.790187	CLEC2D
35	20618228	TIGRP2P408900_rs8507808	1414	0.784271	ENSCAFG00000034862
19	46768666	TIGRP2P268972_rs9129878	1414	0.783879	ENSCAFG00000040978
8	7362094	TIGRP2P106743_rs8722012	1409	0.782684	-
19	44359655	BICF2S23211263	1410	0.781433	LRP1B
7	36082432	BICF2P380570	1415	0.78037	-
24	45226185	TIGRP2P321502_rs8817117	1412	0.775193	ENSCAFG00000033803
13	18696880	BICF2G630611985	1413	0.775182	ENPP2
1	96422023	BICF2P944028	1415	0.775052	ENSCAFG00000047403
15	33952334	BICF2P415733	1415	0.774116	CRADD
19	14469966	BICF2G63038522	1413	0.774113	-
27	36335409	BICF2S23438003	1415	0.772937	CLEC2D
12	28595651	BICF2S23649500	1411	0.772185	ENSCAFG00000023580
2	68101015	BICF2P1407824	1409	0.766791	PHC2
9	15408717	BICF2P1160954	1410	0.766698	-
24	7949688	BICF2G630512451	1415	0.766318	MACROD2
3	52306726	BICF2S23118209	1415	0.76314	FANCI
15	33988427	TIGRP2P199626_rs9169146	1413	0.761686	CRADD
19	40123276	BICF2P813405	1415	0.761683	THSD7B
1	101619678	BICF2P144359	1415	0.759683	ZNF667
34	38281510	BICF2G630449265	1415	0.75927	-
15	16705481	BICF2P1375251	1415	0.758037	-
2	15196430	BICF2G630673386	1415	0.756458	-
19	16704424	BICF2G63040165	1414	0.755602	-
1	80302287	BICF2G630792978	1415	0.755001	U7
29	9476120	BICF2P1388419	1412	0.754303	-
1	98089646	BICF2S23613823	1414	0.753403	-
8	4515565	BICF2P333401	1415	0.753137	-
1	98599222	BICF2P227049	1415	0.752407	-
20	21823265	BICF2G630233734	1415	0.751273	MITF
15	24444146	BICF2P817941	1415	0.750777	METTL25
1	98122084	BICF2S23649949	1415	0.750319	-
9	9703202	BICF2S23750740	1414	0.750257	-
