# Supplementary material for: Measures of Homozygosity and Relationship to Genetic Diversity in the Bearded Collie Breed
Source: Genes (Basel). 2025 Mar 27;16(4):378. doi: 10.3390/genes16040378 (PMC12026756; doi:10.3390/genes16040378)
Supplement: Supplementary file 1 [file genes-16-00378-s001.zip › TableS8.xlsx]

## Sheet: TableS8
Table S8. Overall counts for each impact category (HIGH, MODERATE, and NEUTRAL) with the total number of homozygote alternate variants for 23 Bearded Collies. Variant files were annotated to the CanFam3.1 reference genome.
WGS dogs with GWAS	Percent Homozygous variants of total HIGH impact variants	TOTAL HIGH impact variants excluding missing	TOTAL HIGH impact variants Ho Alt*	Percent Homozygous variants of total MODERATE impact variants	TOTAL MODERATE impact variants excluding missing	TOTAL MODERATE impact variants Ho Alt	Percent Homozygous variants of total NEUTRAL impact variants	TOTAL NEUTRAL impact variants excluding missing	TOTAL NEUTRAL impact variants Ho Alt
BC1570	12.9283	4494	581	13.2258	29435	3893	22.8642	7906358	1807723
BC1696	12.0089	4505	541	12.983	29454	3824	23.4917	8079168	1897931
BC1838	12.6284	4577	578	12.5789	29637	3728	23.044	8111518	1869218
BC1852	13.0997	4565	598	13.0473	29554	3856	24.1768	8105882	1959740
BC1893	12.7678	4527	578	14.4282	29484	4254	25.2051	8078074	2036089
BC1894	13.0406	4532	591	13.1672	29581	3895	22.0833	7956272	1757011
BC1895	12.8279	4537	582	12.5893	29525	3717	22.6137	8087455	1828869
BC1896	11.7363	4550	534	12.6612	29539	3740	23.4364	8093348	1896791
BC1899	11.0149	4503	496	11.8439	29492	3493	20.6014	7930374	1633766
BC1901	11.8954	4590	546	12.0001	29633	3556	22.6085	8110964	1833771
BC1904	14.2324	4553	648	13.8399	29415	4071	25.1292	8099975	2035456
BC1905	13.0234	4538	591	12.9637	29490	3823	22.6181	8096486	1831271
BC1909	12.5028	4503	563	12.2097	29362	3585	22.3726	8072827	1806103
BC1911	12.2596	4576	561	12.7176	29589	3763	22.2121	8100833	1799362
BC1916	11.744	4547	534	12.9801	29499	3829	23.3373	8103989	1891253
BC1918	14.64	4556	667	14.5947	29449	4298	25.6385	8094444	2075292
BC1936	13.6611	4597	628	13.939	29622	4129	23.5658	8109856	1911155
BC1943	11.2849	4475	505	11.274	29395	3314	20.7186	8075248	1673078
BC1944	11.5444	4513	521	12.611	29506	3721	22.0963	8084484	1786368
BC1945	11.9326	4450	531	13.0161	29333	3818	23.2253	8069549	1874180
BC1952	13.8834	4581	636	13.7497	29586	4068	23.9773	8107844	1944039
BC0057	14.5993	4555	665	14.8251	29531	4378	25.9598	8096977	2101955
BC0058	13.4599	4584	617	13.5178	29635	4006	23.4706	8101122	1901379
Average	12.7268	4539.48	577.913	13.0767	29510.7	3859.09	23.2368	8.07274e+06	1.87617e+06
*Ho Alt = homozygote alternate allele
